# Supplementary material for: Simple Enzyme Immobilization for Flow Chemistry? An Assessment of Available Strategies for an Acetaldehyde-Dependent Aldolase
Source: Molecules. 2022 Oct 1;27(19):6483. doi: 10.3390/molecules27196483 (PMC9570893; doi:10.3390/molecules27196483)
Supplement: Supplementary file 1 [file molecules-27-06483-s001.zip]

Archive with 1 entries (1 files):
- molecules-1911392-supplementary.pdf
